# Supplementary material for: Under the armor: X-ray computed tomographic reconstruction of the internal skeleton of Coahomasuchus chathamensis (Archosauria: Aetosauria) from the Upper Triassic of North Carolina, USA, and a phylogenetic analysis of Aetosauria
Source: PeerJ. 2018 Feb 13;6:e4368. doi: 10.7717/peerj.4368 (PMC5815331; doi:10.7717/peerj.4368)
Supplement: Supplemental Information 2 — Complete set of character scorings for taxa used for the phylogenetic analysis in this study. Provided in .txt format for ease of editing and use in multiple programs. [file peerj-06-4368-s002.txt]

xread
44 24
Postosuchus 00000000000000-00--0--0--01-0--00----0000000
Revueltosaurus 02000000?00020011-000-0--10--0--00---?000100
Aetosaurus 01111101000?20000000000002000100000000111112
Stagonolepis_robertsoni 12101111000020000000001002000100000000000000
Stagonolepis_wellesi 1???1?1??00020000001001002000100000000000???
Aetosauroides ?0??11?0000020000000000002000101000000??0??0
Coahomasuchus ?11????1???02000000?00000200010000000?1???1?
Desmatosuchus_haplocerus 12121121?0110011011012011111222?000101000000
Desmatosuchus_malli 1212112110110011011012011111222?000101000??0
Rioarribasuchus ????????????11000100?10221?1221?100120??????
Longosuchus 1211112110012011101?12011111102?000000?001?0
Lucasuchus ????????????2010011012011111102?100000??????
Neoaetosauroides 121111111??02000000?000002?0010?000000100001
Typothorax 121111?1011021011001011221001100010010?????0
Redondasuchus ????????????20?11001??1?????????0000????????
Tecovasuchus ????????????21000101?10221??121?001020??????
Acaenasuchus ????????????20?101?012011???202?00000???????
Sierritasuchus ?????????0112011001012111??202?00000????????
Aetobarbakinoides ?????????0011??00??0??1?????????00??????????
Polesinesuchus ?????????0?110?00000??1???0?10?00???????????
Paratypothorax_type ?????????11?11000100111221??221?1??020??????
P.SMNS_19003 01101101????1100010?1112210?221?1?0020111111
Stenomyti 011111010???20000?000000020?010?0?0000101102
NCSM21723 ????????????2?0110111111????11???0?0????????
;

proc/;
